# Supplementary material for: Controlled depolymerization of cellulose by light-driven lytic polysaccharide oxygenases
Source: Nat Commun. 2020 Feb 14;11:890. doi: 10.1038/s41467-020-14744-9 (PMC7021734; doi:10.1038/s41467-020-14744-9)
Supplement: Supplementary file 3 — Source Data [file 41467_2020_14744_MOESM3_ESM.xlsx]

## Sheet: Figure 2
Figure 2a&d																								Figure 2b&e														Figure 2c&f
[oxidized sites] (µM) - INDIVIDUAL REPLICATES										[oxidized sites] (µM) - AVERAGES and ERRORS														[H2O2] (µM) in reaction - INDIVIDUAL REPLICATES						[H2O2] (µM) in reaction - AVERAGES and ERRORS								[H2O2] (µM) in reaction - INDIVIDUAL REPLICATES						[H2O2] (µM) in reaction - AVERAGES and ERRORS
		Time (min)										Time (min)												Reaction composition	Time (min)	serie A	serie B	serie C		Average	error	relative error (%)						Reaction composition	Time (min)	serie A	serie B	serie C		Average	error	relative error (%)
Exp ID		10	30	60	120	240	360	480		Exp ID		10	30	60	120	240	360	480		Figure 2a&d				Chl/light + buffer	10	0	0.316742	0.226244		0.180995	0.163147	90.1388		Figure 2b				Chl/light + buffer	3.16667	7.10744	7.43802	7.52066		7.35537	0.218657	2.97275		Figure 2c&f
Chl/light + buffer	serie A	12.0213	36.4106	67.5735	129.355	231.649	345.366	325.637		Chl/light + buffer	Average	12.1749	36.2948	66.2823	129.093	237.156	347.802	343.036							30	2.05534	1.26482	2.45059		1.92358	0.603765	31.3875							6.05	13.2231	13.2231	12.8099		13.0854	0.238574	1.82321
	serie B	12.8129	37.2655	70.5258	140.092	254.578	362.998	353.543			error	0.576835	1.03346	5.01526	11.1326	15.4248	14.1362	15.1757							60	0.807175	0.044843	0.403587		0.418535	0.381386	91.1239							9	18.0165	18.6777	16.9421		17.8788	0.875929	4.89926
	serie C	11.6903	35.2083	60.7477	117.832	225.24	335.043	349.928			Rel error (%)	4.73792	2.84741	7.56651	8.6237	6.50408	4.06444	4.42393							120	2.89916	5.67227	3.06723		3.87955	1.55481	40.0771							12.0667	24.5455	23.4711	21.9008		23.3058	1.33004	5.70691
																									240	1.35246	1.7623	2.41803		1.84426	0.537495	29.1442							31	40.8778	32.7022	39.2427		37.6076	4.3261	11.5033
AscA + buffer	serie A	58.8358	147.479	265.738	503.319	577.166	569.381	606.218		AscA + buffer	Average	61.1695	149.759	264.399	503.441	555.835	545.929	575.102		Figure 2a					360	6.82907	9.26518	5.7508		7.28168	1.80038	24.7247							60.3333	49.781	51.6788	48.0292		49.8297	1.8253	3.66309
	serie B	63.5032	152.038	263.06	503.562	534.503	522.476	543.986			error	3.30039	3.22417	1.89344	0.172103	30.1674	33.167	44.0046							480	15.3182	10.8182	13.3636		13.1667	2.25646	17.1376							90.0833	55.9664	68.2353	51.7647		58.6555	8.55824	14.5907
	serie C	30.3673	86.6987	158.564	288.986	498.958	711.065	893.156			Rel error (%)	5.39548	2.15291	0.716129	0.0341854	5.42741	6.07534	7.65163
																								AscA + buffer	10	4.61538	7.37557	4.93213		5.64103	1.51048	32.5536						Chl/light + AscA	3	26.532	28.7604	27.9944		28.3774	0.541656	1.90875		Figure 2c
		Time (min)										Time (min)													30	5.37549	4.70356	4.34783		4.80896	0.521879	9.42809							6	37.5348	40.2507	38.3008		38.6955	1.40028	3.61872
		10	30	60	120	240	360	480				10	30	60	120	240	360	480		Figure 2d					60	5.15695	4.57399	2.82511		4.18535	1.21353	8.47225							9.08333	43.0362	47.6323	44.7075		46.1699	2.06814	4.47941
Chl/light + SOD (1 uM)	serie A	40.1648	75.5279	85.9533	90.3423	89.6849	89.968	92.5657		Chl/light + SOD (1 uM)	Average	41.7235	77.9547	89.9071	92.7056	93.3419	94.507	95.7804							120	5.04202	7.01681	2.89916		4.98599	2.0594	23.1596							12	130.153	225	200.279		212.639	17.4807	8.22083
	serie B	42.8162	76.886	89.2839	90.1371	91.879	94.9496	95.8046			error	1.38575	3.10245	4.29944	4.27239	4.56777	4.33468	3.20257							240	31.0656	35.6557	1.59836		22.7732	18.481	9.72923							30.0833	153.326	148.421	145.076		146.748	4.14939	2.82756
	serie C	42.1894	81.4502	94.4841	97.6375	98.462	98.6034	98.9707			Rel error (%)	3.32127	3.97981	4.78209	4.60855	4.89359	4.58662	3.34366							360	10.9425	11.7013	2.31629		8.32002	5.2132	4.73899							60.25	99.6271	91.4989	97.912		94.7054	4.28444	4.52396
																									480	10.0455	11.8182	3.40909		8.42424	4.43277	11.4666							90	71.3287	62.4476	67.7622		65.1049	3.75805	5.7723
		Time (min)										Time (min)												Chl/light + AscA	10	17.0361	22.4138	19.7044		19.7181	2.68886	13.6365						AscA + Buffer	3.08333	21.0092	29.9083	24.9541		25.2905	4.45907	17.6314
		10	30	60	120	240	360	480				10	30	60	120	240	360	480		Figure 2d					30	110.866	109.659	110.908		110.477	0.709374	0.642099							6	19.2661	24.2202	24.5872		22.6911	2.97187	13.0971
Chl/light + katE	serie A	8.67507	27.5217	52.6321	97.6282	205.28	316.308	419.68		Chl/light + katE	Average	8.95751	27.2098	50.7002	95.9352	196.053	303.002	408.033							60	89.6825	88.6684	93.9153		90.7554	2.78314	3.06664							9.05	15.5963	22.2018	18.3486		18.7156	3.31801	17.7286
	serie B	9.22341	26.7973	48.3128	98.9173	200.2	301.384	408.473			error	0.274542	0.372549	2.19541	4.09973	11.8575	12.5752	11.8732							120	57.8125	54.8986	54.6453		55.7855	1.76002	3.15498							12	11.4679	18.4404	14.4037		14.7706	3.50069	23.7004
	serie C	8.97405	27.3104	51.1557	91.2601	182.679	291.314	395.946			Rel error (%)	3.06493	1.36917	4.33017	4.27344	6.04812	4.15022	2.90987							240	32.3135	34.912	37.0075		34.7443	2.35151	6.76804							30.0833	13.1206	19.5035	11.4184		14.6809	4.26241	29.0338
																									360	26.1923	23.0385	27.3077		25.5128	2.21424	8.67893							60	9.77099	19.4656	10.9924		13.4097	5.28007	39.3751
																									480	27.4381	23.4907	27.0898		26.0062	2.18542	8.40346							90.05	11.8239	20.6289	13.8365		15.4298	4.61368	29.9012
		Time (min)										Time (min)
		10	30	60	120	240	360	480				10	30	60	120	240	360	480		Figure 2d				Chl/light + SOD (0.1 uM)	10	2.87611	1.69617	1.62242		2.0649	0.703495	34.0693		Figure 2e				Chl/light + SOD (1 uM)	3	24.2129	26.6117	24.9625		25.2624	1.22719	4.85778		Figure 2f
Chl/light + SOD (1 uM)/katE	serie A	33.0966	88.7339	149.57	207.809	248.845	253.538	266.839		Chl/light + SOD (1 uM)/katE	Average	34.419	90.3611	150.102	213.336	259.523	261.804	269.053							30	1.63347	1.19522	1.95219		1.59363	0.380055	23.8485							6.16667	46.8516	54.7226	53.7481		51.7741	4.2908	8.28754
	serie B	36.5463	92.6541	152.132	220.961	256.344	258.961	262.134			error	1.86037	2.04312	1.82307	6.82235	12.5724	9.99501	8.25178							60	1.27907	2.05426	1.55039		1.62791	0.393368	24.164							9	73.3883	73.913	73.1634		73.4883	0.384678	0.523455
	serie C	33.6142	89.6954	148.604	211.239	273.38	272.912	278.186			Rel error (%)	5.40506	2.26106	1.21455	3.19794	4.84441	3.81775	3.06697							120	4.95868	5.22164	4.65815		4.94616	0.281952	5.70042							12	102.201	106.289	98.1918		102.227	4.04881	3.96059
																									240	50.8359	38.3359	13.2219		44.5859	8.83883	19.8243							30	206.483	216.468	197.541		206.831	9.46828	4.57779
																									360	34.8642	31.3099	28.3546		31.5096	3.25938	10.3441							60.25	353.831	356.513	339.655		350	9.05869	2.5882
		Time (min)										Time (min)													480	21.0627	23.7768	20.4128		21.7508	1.78439	8.20382							90.1667	418.391	425.287	412.835		418.838	6.23808	1.48938
		10	30	60	120	240	360	480				10	30	60	120	240	360	480		Figure 2d
Chl/light + SOD (0.1 uM)	serie A	37.4622	104.336	183.985	296.731	335.085	340.101	350.277		Chl/light + SOD (0.1 uM)	Average	36.6028	104.325	183.506	295.083	401.582	401.839	416.67						Chl/light + SOD (1 uM)	10	25.618	25.4682	22.5094		24.5318	1.75311	7.14628						Chl/light + SOD (0.1 uM)	3	19.8699	24.4942	19.5087		21.2909	2.77999	13.0572
	serie B	36.9426	104.101	189.824	298.433	392.692	379.195	407.188			error	1.07062	0.219346	6.57147	4.41176	12.5719	32.024	13.4102							30	111.967	108.285	98.7866		106.346	6.80046	6.39466							6	32.8035	37.211	36.5607		35.525	2.37928	6.69747
	serie C	35.4035	104.539	176.708	290.084	410.471	424.484	426.153			Rel error (%)	2.92496	0.210252	3.58107	1.49509	3.1306	7.96935	3.21842							60	217.584	201.176	186.908		201.889	15.3503	7.60333							9.16667	44.1474	49.2052	51.2283		48.1936	3.64723	7.56787
																									120	292.612	288.882	287.865		289.787	2.49928	0.862455							12	59.5376	66.1127	62.211		62.6204	3.30664	5.28045
																									240	176.224	174.455	207.364		186.015	18.5106	9.95117							30.1667	120.757	136.816	128.05		128.541	8.0407	6.25534
		Time (min)										Time (min)													360	60.1405	71.339	80.8786		70.786	10.3801	14.6641							60.1667	197.5	199.464	198.393		198.452	0.983495	0.495582
		10	30	60	120	240	360	480				10	30	60	120	240	360	480		Figure 2a					480	15.7995	16.4875	18.5518		16.9463	1.43234	8.45224							90.2	227.516	202.77	207.572		212.619	13.1226	6.17186
Chl/light + AscA	serie A	225.232	248.43	240.308	259.494	262.253	281.357	289.655		Chl/light + AscA	Average	241.624	254.762	257.186	256.721	276.826	284.806	298.454
	serie B	243.573	250.88	254.107	248.277	268.894	277.005	292.481			error	15.5092	8.93008	18.6094	7.45558	11.218	11.0327	8.44751						Chl/light + katE	10	2.21277	0.93617	0.978723		1.37589	0.725071	52.6985						Chl/Light + SOD (1 uM)/katE	3.16667	1.9403	3.50746	4.32836		3.25871	1.21331	37.2328
	serie C	256.067	264.976	277.143	262.393	284.758	292.608	304.428			Rel error (%)	6.41874	3.50526	7.23578	2.90416	4.05235	3.87374	2.83042							30	1.03896	1.55844	2.07792		1.55844	0.519481	33.3333							6	3.80597	1.41791	5.14925		3.45771	1.88989	54.6573
																									60	1.69291	0.944882	2.16535		1.92913	0.334066	17.3169							9.08333	2.16418	4.47761	-0.298507		2.11443	2.38845	112.96
																									120	1.52542	2.83898	2.28814		2.21751	0.659621	29.746							12	0.895522	1.86567	3.13433		1.96517	1.12271	57.1306
Data highlighted in orange were excluded from average and error calculations										Error = standard deviation															240	3.54582	2.70916	1.43426		3.12749	0.591603	18.9162							30.0833	2.31884	1.95652	5.21739		3.16425	1.78728	56.4834
																									360	7.16157	4.06114	3.66812		4.96361	1.91361	38.5527							60.1667	2.5	3.4375	3.28125		3.07292	0.502273	16.3452
																									480	5.98885	6.68383	-0.15015		6.33634	0.491426	7.75567							90.1667	1.9863	4.45205	3.63014		3.35616	1.2555	37.4088
																								Chl/katE or AscA/katE
																								Chl/light + SOD (1 uM)/katE	10	3.45	2.45	2.15		2.68333	0.680686	25.3672
																									30	3.56481	3.37963	5.23148		4.05864	1.01992	25.1296												Error = standard deviation
																									60	5.02456	4.29645	4.6605		4.6605	0.364057	7.81153
																									120	1.69725	4.54128	1.14679		2.46177	1.82182	74.0043
																									240	40.2262	34.2986	24.0724		32.8658	8.17169	24.8638
																									360	74.5887	60.9524	56.5368		64.026	9.41028	14.6976
																									480	36.5546	33.2315	33.728		34.5047	1.79255	5.19509
																														Error = standard deviation
																								Data highlighted in orange were excluded from average and error calculations

## Sheet: Figure 3
	Figure 3a									Figure 3b
	[H2O2] (µM) produced by Light/Chl (+ Avicel; NO LPMO)									[Oxidized sites] (µM) produced by Light/Chl (+ Avicel + LPMO)
		[H2O2] (µM) - INDIVIDUAL REPLICATES									[Oxidized sites] (µM) - INDIVIDUAL REPLICATES
		Light I (%)	Time (min)	serie A	serie B	serie C					Light I (%)	Time (min)	serie A	serie B
		1	30	12.8395	11.6295	12.9739					1	30	6.50885	6.74956
			60	22.5195	16.7384	18.8895						60	13.1642	13.5174
		5	30	26.0739	23.4013	25.8784					5	30	15.0023	16.4593
			60	33.4398	30.3109	34.2872						60	32.4522	33.7619
		10	30	35.5235	32.1932	34.4828					10	30	22.4058	21.0139
			60	44.89	44.2656	46.9715						60	44.5778	42.9168
		25	30	43.1561	40.4783	42.5956					25	30	42.7971	41.2928
			60	51.999	46.5811	45.8961						60	81.0664	76.0909
		50	30	58.8817	50.4082	64.9431					50	30	78.8287	74.0992
			60	67.9738	67.4171	70.5096						60	150.113	142.189
	[H2O2] (µM) - AVERAGES AND ERRORS									[Oxidized sites] (µM) - AVERAGES AND ERRORS
		Light I (%)	[H2O2] (uM)								Light I (%)	[DP2+3ox] (uM)
			30 min	60 min								30 min	60 min
	Average (µM)	1	12.481	19.3825						Average (µM)	1	6.62921	13.3408
		5	25.1179	32.6793							5	15.7308	33.107
		10	34.0665	45.3757							10	21.7098	43.7473
		25	42.0766	48.1588							25	42.045	78.5787
		50	58.0777	68.6335							50	76.464	146.151
	Error (µM)	1	0.740464	2.92192						Error (µM)	1	0.170207	0.24973
		5	1.48977	2.09438							5	1.03025	0.926074
		10	1.70374	1.41682							10	0.984259	1.17451
		25	1.41231	3.34334							25	1.06365	3.51821
		50	7.30073	1.64845							50	3.3443	5.60312
	Relative Error (%)	1	5.93275	15.0751						Relative Error (%)	1	2.56753	1.87192
		5	5.93113	6.4089							5	6.54928	2.79721
		10	5.00123	3.12241							10	4.5337	2.68476
		25	3.35652	6.94233							25	2.52979	4.47731
		50	12.5706	2.40181							50	4.3737	3.83379
	Error = standard deviation									Error = standard deviation

## Sheet: Figure 4
	Figure 4
	[Oxidized sites] (µM) - INDIVIDUAL REPLICATES
	Sample ID	1	1+	2	2+	3	3+	4	4+	5	5+	6	6+	7	7+
	serie A	0	30.7483	0	7.21798	0	8.066	0	1.71564	0	0	0	0	0	0
	serie B	0	30.9397	0	6.70509	0	7.07647	0	2.17504	0	0	0	0	0	0
	serie C	0	31.5365	0	7.78088	0	7.64345	0	1.71651	0	0	0	0	0	0
	[Oxidized sites] (µM) - AVERAGES and ERRORS
	Sample ID	1	1+	2	2+	3	3+	4	4+	5	5+	6	6+	7	7+
	Average	0	31.0748	0	7.23465	0	7.59531	0	1.86906	0	0	0	0	0	0
	Error	0	0.411103	0	0.538084	0	0.496519	0	0.264981	0	0	0	0	0	0
	Rel. Error (%)	-	1.32295	-	7.4376	-	6.53719	-	14.1772	-	-	-	-	-	-
	Error = standard deviation
	Sample ID		Varied Reaction conditions
			Phase 1			Phase 2
			[AscA] (µM)	Chl (µM)	Light (%Imax)	Addition of H2O2 ? (µM)
	with 50 uM ScAA10C in phase 1	1	100	0	0	0
		1+	100	0	0	200
		2	0	500	0	0
		2+	0	500	0	200
		3	0	500	25	0
		3+	0	500	25	200
		4	0	0	25	0
		4+	0	0	25	200
	with 50 uM CuSO4 in phase 1	5	100	0	0	0
		5+	100	0	0	200
		6	0	500	0	0
		6+	0	500	0	200
		7	0	500	25	0
		7+	0	500	25	200

## Sheet: Figure 5
Figure 5a											Figure 5b
[H2O2] (µM) produced by Chl/light (+Avicel; NO LPMO)											[oxidized sites] (µM) released by the LPMO from Avicel in Chl/light system reactions
	[H2O2] (µM) - INDIVIDUAL REPLICATES				[H2O2] (µM) - AVERAGE & ERRORS						[oxidized sites] (µM) - INDIVIDUAL REPLICATES												[oxidized sites] (µM) - AVERAGES AND ERRORS
		Time (min)				Time (min)						Time (min)											Time (min)
Exp ID		30	60			30	60			Exp ID		3	6	9	15	30	60	120	240	360			3	6	9	15	30	60	120	240	360
	serie A	51.933	68.5441		Average	49.493	65.4299				serie A					44.6848	80.5577	139.365	238.342	377.546		Average						76.0594	138.086	243.711	378.18
Chlorophyllin	serie B	46.9375	62.3469		Error	2.49973	3.09869			Chlorophyllin	serie B					39.5821	71.7498	140.39	250.764	406.343		Error						4.40698	3.14577	6.37993	27.8513
	serie C	49.6084	65.3986		Rel. Error (%)	5.05067	4.73589				serie C					41.702	75.8707	134.502	242.027	350.652		Rel. Error (%)						5.79413	2.27813	2.61782	7.36454
	serie A	328.957	458.632		Average	434.145	519.928				serie A	54.3751	119.077	183.926	246.84	216.969	252.916	215.315	234.054	222.185		Average	53.8478	123.405	179.799	215.738	220.392	233.351	209.666	203.433	199.21
Chlorin e6	serie B	455.35	564.096		Error	96.3518	54.7781			Chlorin e6	serie B	51.2232	117.8	184.883	191.035	189.509	213.786	195.849	188.292	187.305		Error	1.76878	6.12337	9.73384	23.6505	25.0422	27.6688	12.032	26.5186	19.9008
	serie C	518.128	537.054		Rel. Error (%)	22.1935	10.5357				serie C	54.9965	130.922	185.167	218.862	250.339		217.833	187.954	188.141		Rel. Error (%)	3.28478	4.962	5.41373	10.9626	11.3626	11.8572	5.73868	13.0355	9.98982
											serie D	54.7962	125.821	165.22	206.214	224.749
	serie A	8.97014	5.53313		Average	7.30128	5.31712
Chlorin e6 + Cu	serie B	5.37166	4.23708		Error	1.81336	0.989873				serie A					64.4462	98.6129	149.924	193.649	239.371		Average						96.0022	149.928	195.155	240.097
	serie C	7.56204	6.18115		Rel. Error (%)	24.8362	18.6167			Chlorin e6 + Cu	serie B					60.2896	94.6424	134.44	188.889	231.11		Error						2.26159	15.49	7.13978	9.37134
											serie C					62.0453	94.7513	165.42	202.928	249.81		Rel. Error (%)						2.35577	10.3316	3.65851	3.90315
					Error = standard deviation																	Error = standard deviation

## Sheet: Figure 6
Figure 6a																						Figure 6b												Figure 6c
[oxidized sites] (µM) - INDIVIDUAL REPLICATES										[oxidized sites] (µM) - AVERAGES and ERRORS												[H2O2] (µM) in reaction - INDIVIDUAL REPLICATES						[H2O2] (µM) in reaction - AVERAGES and ERRORS						[H2O2] (µM) in reaction - INDIVIDUAL REPLICATES						[H2O2] (µM) in reaction - AVERAGES and ERRORS
		Time (min)
Exp ID		10	30	60	120	240	360	480		Exp ID	Time	10	30	60	120	240	360	480				Exp ID	Time (min)	serie A	serie B	serie C		Average	error	relative error (%)				Exp ID	Time (min)	serie A	serie B	serie C		Average	error	relative error (%)
AscA + buffer	serie A	58.8358	147.479	265.738	503.319	577.166	569.381	606.218		AscA + buffer	Average	61.1695	149.759	264.399	503.441	555.835	545.929	575.102				AscA + buffer	10	4.61538	7.37557	4.93213		5.64103	1.51048	32.5536				AscA +Avicel	3.66667	19.7857	33	28.7857		30.8929	2.97995	9.64608
	serie B	63.5032	152.038	263.06	503.562	534.503	522.476	543.986			Error	3.30039	3.22417	1.89344	0.172103	30.1674	33.167	44.0046					30	5.37549	4.70356	4.34783		4.80896	0.521879	9.42809					6.08333	22.1429	45.1429	26		31.0952	12.3175	39.6122
	serie C	30.3673	86.6987	158.564	288.986	498.958	711.065	893.156			Rel. Error (%)	5.39548	2.15291	0.716129	0.0341854	5.42741	6.07534	7.65163					60	5.15695	4.57399	2.82511		4.18535	1.21353	8.47225					9	18.3571	26.4286	26.0714		26.25	0.252538	0.96205
																							120	5.04202	7.01681	2.89916		4.98599	2.0594	23.1596					12.05	16	22.3571	21.2143		19.8571	3.38891	17.0664
																							240	31.0656	35.6557	1.59836		22.7732	18.481	9.72923					30	16.4466	23.0492	22.9292		22.9892	3.77786	16.4332
																							360	10.9425	11.7013	2.31629		8.32002	5.2132	4.73899					60	18.4783	26.9565	30.1449		28.5507	6.0299	21.1199
AscA + katE	serie A	6.86654	20.1519	36.045	66.4239	126.309	190.469	281.811		AscA + katE	Average	21.5661	65.2186	117.634	210.528	375.892	546.1	679.326					480	10.0455	11.8182	3.40909		8.42424	4.43277	11.4666					90	18.4559	59.7059	61.1029		60.4044	0.98787	1.63543
	serie B	25.8956	79.2403	143.257	256.358	457.326	667.878	767.287			Error	6.12283	19.8297	36.2351	64.8145	115.166	172.22	124.395
	serie C	17.2366	51.1969	92.0124	164.697	294.457	424.322	591.366			Rel. Error (%)	28.391	30.405	30.8031	30.7867	30.6381	31.5364	18.3115				AscA + katE	10	1.10638	3.65957	0.680851		1.8156	1.61104	88.7329				AscA + Buffer	3.08333	21.0092	29.9083	24.9541		25.2905	4.45907	17.6314
																							30	1.42857	1.81818	1.7316		1.65945	0.204581	12.3282					6	19.2661	24.2202	24.5872		22.6911	2.97187	13.0971
																							60	1.81102	2.32283	2.3622		2.16535	0.30749	14.2005					9.05	15.5963	22.2018	18.3486		18.7156	3.31801	17.7286
																							120	1.14407	2.5	1.77966		1.80791	0.678407	37.5244					12	11.4679	18.4404	14.4037		14.7706	3.50069	23.7004
AscA + SOD (100 nM)	serie A	40.2707	115.3	213.853	438.642	625.54	625.694	651.95		AscA + SOD (0.1 uM)	Average	92.8016	251.962	397.319	414.687	400.193	395.477	419.333					240	1.63347	1.95219	1.91235		1.83267	0.173661	9.47587					30.0833	13.1206	19.5035	11.4184		14.6809	4.26241	29.0338
	serie B	83.302	231.513	350.808	360.631	344.732	341.302	360.653			Error	13.4345	28.9194	65.7763	76.4467	78.4335	76.6156	82.9864					360	2.00873	1.70306	2.22707		1.97962	0.263219	13.2964					60	9.77099	19.4656	10.9924		13.4097	5.28007	39.3751
	serie C	102.301	272.411	443.83	468.743	455.654	449.653	478.013			Rel. Error (%)	14.4766	11.4777	16.555	18.4348	19.5989	19.3729	19.7901					480	1.62162	1.19691	2.12355		1.64736	0.463856	28.1575					90.05	11.8239	20.6289	13.8365		15.4298	4.61368	29.9012
																						AscA + SOD (0.1 µM)	10	4.941	8.29646	9.43953		8.86799	0.808271	9.11447				AscA + ScAA10C	3	11.8261	14.6957	12		12.8406	1.60889	12.5297
Data highlighted in orange were excluded from average and error calculations										Error = standard deviation													30	5.01992	10.4781	9.16335		9.82072	0.929662	9.46634					6.16667	12.8696	13.6522	11.1304		12.5507	1.29075	10.2843
																							60	4.45736	18.6822	14.3411		16.5116	3.06961	18.5906					9	10.6957	11.2174	11.2174		11.0435	0.301226	2.72764
																							120	3.71901	28.5124	41.0969		34.8047	8.8986	25.5673					12.1667	8	11.0435	11.1304		10.058	1.78279	17.7251
																							240	23.5942	20.0228	28.5714		24.0628	4.29354	17.843					30.1667	14.4882	20.4724	16.4567		17.1391	3.04993	17.7952
																							360	22.2444	14.8163	19.7684		18.943	3.78221	19.9662					60.5	24.8476	26.5244	56.7073		25.686	1.1857	4.61613
																							480	14.1437	9.21254	13.9144		12.4235	2.78318	22.4025					90.3333	61.9879	58.0425	42.0334		54.0212	2.7898	5.16426
																												Error = standard deviation												Error = standard deviation
																						Data highlighted in orange were excluded from average and error calculations

## Sheet: Figure 7
	Figure 7a										Figure 7b
	H2O2 production rate (µM/min)										[oxidized sites] (µM) released by the LPMO from Avicel
											[oxidized sites] (µM) - INDIVIDUAL REPLICATES										[oxidized sites] (µM) - AVERAGES AND ERRORS
	[CuSO4] (µM)	Vi (µM/min) - INDIVIDUAL REPLICATES			Vi (µM/min) - AVERAGES and ERRORS								Time (min)										Time (min)
		Serie A	Serie B	Serie C	Average	Error	Rel. Error (%)				[CuSO4] (µM)		10	20	30	60	120	240	360		[CuSO4] (µM)		10	20	30	60	120	240	360
	0	0.0723505	0	0	0.0241168	0.0738032	-					serie A				3.02779	8.39915	22.5521	38.7804			Average				2.70423	7.62748	20.6774	36.0854
	0.1	0.0810203	0.0555736	0.0329145	0.0565028	0.0240663	42.5932				0	serie B				2.58311	7.48927	19.884	34.9885		0	Error				0.283146	0.712678	1.62991	2.34731
	0.5	0.175672	0.179431	0.202985	0.186029	0.0148041	7.95793					serie C				2.5018	6.99404	19.5961	34.4874			Rel. Error (%)				10.4705	9.34355	7.88256	6.50487
	1	0.323646	0.333339	0.334106	0.330364	0.00583024	1.76479
	2	0.483718	0.504919	0.514995	0.501211	0.0159652	3.18533					serie A				4.48052	12.6804	28.9996	51.5128			Average				4.37356	11.4147	29.3984	50.6874
	10	1.06219	1.10401	1.16312	1.10977	0.0507073	4.56915				0.1	serie B				3.58163	10.3911	29.8003	47.7107		0.1	Error				0.744238	1.1637	0.40037	2.66184
	20	1.42741	1.39479	1.49976	1.44065	0.0537208	3.72892					serie C				5.05853	11.1727	29.3952	52.8388			Rel. Error (%)				17.0167	10.1947	1.36188	5.25147
					Error = standard deviation							serie A	23.2856	61.9424	101.524	190.29			284.988			Average	19.7213	51.826	85.7409	169.684			296.778
											0.5	serie B	14.0565	36.7368	63.4937	137.524			315.735		0.5	Error	4.96016	13.3183	19.8222	28.2167			16.5794
												serie C	21.8219	56.7989	92.2048	181.236			289.611			Rel. Error (%)	25.1512	25.6982	23.1187	16.629			5.58645
												serie A	253.441	237.25	228.334	255.209			233.43			Average	243.457	213.946	203.508	228.069			205.072
											1	serie B	248.46	219.422	205.218	228.558			206.633		1	Error	13.2163	26.4708	25.7231	27.3886			29.1701
												serie C	228.469	185.165	176.973	200.439			175.152			Rel. Error (%)	5.4286	12.3727	12.6398	12.0089			14.2243
												serie A	161.864	169.017	161.062	164.557			146.529			Average	173.038	171.768	169.297	173.282			151.829
											2	serie B	188.214	180.356	180.137	179.849			155.944		2	Error	13.6232	7.59533	9.80038	7.87107			4.81835
												serie C	169.035	165.932	166.693	175.441			153.015			Rel. Error (%)	7.87294	4.42185	5.78885	4.54233			3.17353
												serie A	116.332	125.783	123.702	123.161			101.477			Average	119.982	125.899	123.739	124.67			103.608
											10	serie B	127.937	128.94	124.134	127.848			105.041		10	Error	6.89678	2.98519	0.377894	2.7534			1.88171
												serie C	115.678	122.973	123.381	123.001			104.306			Rel. Error (%)	5.74816	2.37111	0.305396	2.20855			1.81619
												serie A	121.572	132.183	130.061	130.994			113.719			Average	117.72	121.801	123.091	119.13			105.525
											20	serie B	118.585	119.179	123.199	111.046			103.004		20	Error	4.3494	9.35061	7.02482	10.4973			7.2694
												serie C	113.003	114.041	116.013	115.35			99.8521			Rel. Error (%)	3.69471	7.67695	5.70701	8.81167			6.88879
																						Error = standard deviation

## Sheet: Figure 8
Figure 8a																Figure 8b
[oxidized sites] (µM) - INDIVIDUAL REPLICATES																[oxidized sites] (µM) - INDIVIDUAL REPLICATES
		Time (min)				Expressed as % of final concentration of reference reaction at 90 min												Time (min)						Relative activity expressed as % of 0 nM SOD 240 min
Exp ID		30	60	90		Average soluble oxidized product as percent of 0 nM HRP 90 min										Exp ID		30	60	120	180	240			[SOD] (nM)
	serie A	45.0896	92.6608	106.019			[HRP] (nM)										serie A	0	7.93363	23.3905	37.0728	44.6862		Time	0	100	1000
0 nM HRP	serie B	26.4356	61.1082	73.4322		Time	0	7.3	37	183	730	1000				0 nM SOD	serie B	0	3.49162	13.2036	22.0284	26.3879		30 min	0	0	0
	serie C	50.2828	96.7555	107.819		30 min	42.402	55.011	52.3464	19.7673	4.47701	3.45805					serie C	0	2.67268	10.7816	19.2216	24.8847		60 min	14.6917	21.0175	21.0907
						60 min	87.2088	101.896	101.421	40.6763	10.7958	6.24933												120 min	49.3708	53.7407	56.7006
	serie A	56.181	113.955	119.835		90 min	100	108.294	110.088	53.4495	13.7016	8.67522					serie A	0	7.66108	19.7113	36.2416	51.3093		180 min	81.6213	95.5603	98.6624
7.3 nM HRP	serie B	48.8683	83.7269	93.2264												100 nM SOD	serie B	0	5.10631	13.9182	24.4059	36.0097		240 min	100	136.494	132.277
	serie C	52.9806	95.0349	98.0337		Standard deviation (%)											serie C	0	7.40077	17.9394	31.0509
							[HRP] (nM)																	Standard deviation (%)
	serie A	54.4928	103.845	115.239		Time	0	7.3	37	183	730	1000					serie A	0	6.30928	16.2996	26.6334	38.4813			[SOD] (nM)
37 nM HRP	serie B	57.5976	118.598	131.921		30 min	13.0966	3.82827	10.8303	1.50717	0.0687911	0.427897				1000 nM SOD	serie B	0	5.56894	15.7616	29.3634	39.1649		Time	0	100	1000
	serie C	38.2849	68.9104	69.0884		60 min	20.3711	15.9498	26.6484	2.61495	1.03058	1.13627					serie C	0	8.36018	22.3479	38.6785	49.2854		30 min	0	0	0
						90 min	20.2121	14.8081	33.9901	3.7007	2.62567	0.945969												60 min	8.84998	4.39529	4.52066
	serie A	19.5926	41.7572	55.2731												[oxidized sites] (µM) - AVERAGES AND ERRORS								120 min	20.9186	9.28047	11.4337
183 nM HRP	serie B	17.2727	36.9461	49.1625														Time (min)						180 min	30.0106	18.5477	19.7442
	serie C	19.92	38.1473	49.1086												Exp ID		30	60	120	180	240		240 min	34.4652	33.8222	18.9146
																	Average	0	4.69931	15.7919	26.1076	31.9863
	serie A	4.33081	10.936	14.3746												0 nM SOD	Error	0	2.83078	6.69107	9.59928	11.0241
730 nM HRP	serie B	4.21128	10.8784	14.7605													Rel. Error (%)	0	60.2381	42.3703	36.7681	34.4652
	serie C	4.31902	9.19865	10.2256
																	Average	0	6.72272	17.1896	30.5662	43.6595
	serie A	2.89941	5.3367	8.39857												100 nM SOD	Error	0	1.40589	2.96847	5.93272	10.8185
1000 nM HRP	serie B	3.71886	7.24032	9.16372													Rel. Error (%)	0	20.9125	17.269	19.4094	24.7792
	serie C	3.31566	5.37542	7.35901
																	Average	0	6.74613	18.1364	31.5584	42.3106
[oxidized sites] (µM) - AVERAGES AND ERRORS																1000 nM SOD	Error	0	1.44599	3.65722	6.31543	6.05008
		Time (min)															Rel. Error (%)	0	21.4343	20.1651	20.0119	14.2992
Exp ID		30	60	90
	Average	40.6027	83.5081	95.7566													Error = standard deviation
0 nM HRP	Error	12.5408	19.5067	19.3544
	Rel. Error (%)	30.8867	23.359	20.2121
	Average	52.6766	97.5723	103.698
7.3 nM HRP	Error	3.66582	15.273	14.1797
	Rel. Error (%)	6.95911	15.653	13.674
	Average	50.1251	97.1177	105.416
37 nM HRP	Error	10.3708	25.5176	32.5478
	Rel. Error (%)	20.6898	26.275	30.8755
	Average	18.9285	38.9502	51.1814
183 nM HRP	Error	1.44322	2.50399	3.54366
	Rel. Error (%)	7.62458	6.4287	6.92373
	Average	4.28704	10.3377	13.1202
730 nM HRP	Error	0.065872	0.986849	2.51425
	Rel. Error (%)	1.53654	9.54614	19.1631
	Average	3.31131	5.98415	8.3071
1000 nM HRP	Error	0.40974	1.08805	0.905827
	Rel. Error (%)	12.3739	18.1822	10.9043
	Error = standard deviation

## Sheet: Supp Figure 3
	Supplementary Figure 3a&c									Supplementary Figure 3b&d
	[oxidized sites] (µM) - INDIVIDUAL REPLICATES
	Light intensity (%)	ChloroF/Light + AscA System								Light intensity (%)	ChloroF/Light System										AscA only (dark)
	0	Time (min)	2	4	6	8	30	60		0	Time (min)	2	4	6	8	30	60				Time (min)	2	4	6	8	30	60	120
		serie A	0	0	0	0	0	0			serie A	0	0	0	0	0	0				serie A	6.0868	15.8955	24.5942	32.7043	83.7164	0	0
		serie B	0	0	0	0	0	0			serie B	0	0	0	0	0	0				serie B	3.36522	12.0793	20.6772	28.8894	100.866	176.794	332.507
																					serie C	3.12009	13.4398	24.2863	34.057	146.693	286.203	490.375
		Time (min)	2.16667	4	6	8	30	60			Time (min)	2.16667	4	6	8	30	60
	1	serie A	7.25709	16.7811	32.6935	50.2754	274.268	440.264		1	serie A	0.452732	0.995224	1.17465	1.86202	6.50885	13.1642
		serie B	8.5639	20.9931	37.3756	56.5506	304.615	449.606			serie B	0.590922	1.43177	1.52188	1.73005	6.74956	13.5174				Data highlighted in orange were excluded from average and error calculations
		Time (min)	2.16667	4.08333	6.16667	8.08333	30	60			Time (min)	2.16667	4.08333	6.16667	8.08333	30	60
	5	serie A	15.8027	42.0331	77.0872	113.107	313.915	316.237		5	serie A	0.624458	1.54629	2.28171	3.05177	15.0023	32.4522
		serie B	19.0479	47.7697	85.6725	121.075	322.798	328.627			serie B	0.523851	1.56905	2.28498	3.23152	16.4593	33.7619
		Time (min)	2.25	4.08333	6.08333	8	30	60			Time (min)	2.25	4.08333	6.08333	8	30	60
	10	serie A	27.2953	67.5064	108.08	154.124	249.317	260.239		10	serie A	1.24651	1.77252	3.38934	4.79903	22.4058	44.5778
		serie B	34.3127	70.7228	120.2	166.421	270.767	271.85			serie B	1.22114	2.3234	3.3809	4.7553	21.0139	42.9168
		Time (min)	2.66667	4.75	6.83333	8.83333	30	60			Time (min)	2.66667	4.75	6.83333	8.83333	30	60
	25	serie A	68.1201	139.247	194.431	225.33	250.182	248.84		25	serie A	2.17797	4.7227	7.40573	10.8933	42.7971	81.0664
		serie B	80.4586	148.234	194.542	217.867	234.822	228.821			serie B	2.17377	4.87849	7.33185	10.5231	41.2928	76.0909
		Time (min)	2.33333	4.16667	6.08333	8.08333	30	60			Time (min)	2.33333	4.16667	6.08333	8.08333	30	60
	50	serie A	88.9469	155.109	186.173	192.88	203.334	208.715		50	serie A	2.59535	7.00245	11.5245	18.9489	78.8287	150.113
		serie B	102.179	167.27	199.261	205.963	221.974	224.94			serie B	3.45284	7.33206	12.1841	18.8109	74.0992	142.189
	[oxidized sites] (µM) - AVERAGES AND ERRORS
	Light intensity (%)	ChloroF/Light + AscA System								Light intensity (%)	ChloroF/Light System										AscA only (dark)
	0	Time (min)	2	4	6	8	30	60		0	Time (min)	2	4	6	8	30	60				Time (min)	2	4	6	8	30	60	120
		Average	0	0	0	0	0	0			Average	0	0	0	0	0	0				Average	3.24266	13.8049	23.1859	31.8836	110.425	231.499	411.441
		Error	0	0	0	0	0	0			Error	0	0	0	0	0	0				Error	0.173334	1.93409	2.17805	2.67976	32.5582	77.3636	111.629
		Rel. Error (%)	-	-	-	-	-	-			Rel. Error (%)	-	-	-	-	-	-				Rel. Error (%)	5.34542	14.0102	9.39385	8.40483	29.4844	33.4186	27.1313
	0.01	Time (min)	2.16667	4	6	8	30	60		0.01	Time (min)	2.16667	4	6	8	30	60
		Average	7.9105	18.8871	35.0345	53.413	289.442	444.935			Average	0.521827	1.2135	1.34826	1.79603	6.62921	13.3408
		Error	0.924058	2.97831	3.31075	4.43724	21.4584	6.60564			Error	0.0977152	0.308687	0.245529	0.0933171	0.170207	0.24973
		Rel. Error (%)	11.6814	15.769	9.44998	8.30742	7.41372	1.48463			Rel. Error (%)	18.7256	25.4378	18.2108	5.19573	2.56753	1.87192				Error = standard deviation
	0.05	Time (min)	2.16667	4.08333	6.16667	8.08333	30	60		0.05	Time (min)	2.16667	4.08333	6.16667	8.08333	30	60
		Average	17.4253	44.9014	81.3799	117.091	318.357	322.432			Average	0.574154	1.55767	2.28334	3.14165	15.7308	33.107
		Error	2.29473	4.05636	6.07077	5.63436	6.28096	8.76123			Error	0.07114	0.0160906	0.00231117	0.127106	1.03025	0.926074
		Rel. Error (%)	13.1689	9.03393	7.4598	4.81196	1.97293	2.71723			Rel. Error (%)	12.3904	1.03299	0.101219	4.04583	6.54928	2.79721
	0.1	Time (min)	2.25	4.08333	6.08333	8	30	60		0.1	Time (min)	2.25	4.08333	6.08333	8	30	60
		Average	30.804	69.1146	114.14	160.272	260.042	266.045			Average	1.23383	2.04796	3.38512	4.77717	21.7098	43.7473
		Error	4.96206	2.27435	8.5701	8.69552	15.1677	8.21022			Error	0.0179401	0.38953	0.00597275	0.030923	0.984259	1.17451
		Rel. Error (%)	16.1085	3.2907	7.50838	5.42546	5.83281	3.08603			Rel. Error (%)	1.45402	19.0204	0.176441	0.647309	4.5337	2.68476
	0.25	Time (min)	2.66667	4.75	6.83333	8.83333	30	60		0.25	Time (min)	2.66667	4.75	6.83333	8.83333	30	60
		Average	74.2894	143.741	194.486	221.599	242.502	238.831			Average	2.17587	4.80059	7.36879	10.7082	42.045	78.5787
		Error	8.72469	6.35428	0.0785479	5.27716	10.8607	14.1556			Error	0.00296991	0.110155	0.0522405	0.261782	1.06365	3.51821
		Rel. Error (%)	11.7442	4.42066	0.0403874	2.38141	4.47859	5.92705			Rel. Error (%)	0.136493	2.29462	0.708943	2.44468	2.52979	4.47731
	0.5	Time (min)	2.33333	4.16667	6.08333	8.08333	30	60		0.5	Time (min)	2.33333	4.16667	6.08333	8.08333	30	60
		Average	95.5628	161.19	192.717	199.421	212.654	216.828			Average	3.02409	7.16726	11.8543	18.8799	76.464	146.151
		Error	9.35634	8.59935	9.25414	9.25117	13.1807	11.4728			Error	0.606337	0.23307	0.466388	0.0975657	3.3443	5.60312
		Rel. Error (%)	9.79077	5.33493	4.80194	4.63901	6.19821	5.29118			Rel. Error (%)	20.0502	3.25187	3.93434	0.51677	4.3737	3.83379
	Supplementary Figure 3e
	Oxidation rate (µM/min) for the Chl/light + AscA system									Oxidation rate (µM/min) for the Chl/light system
	Light intensity (%)	Serie A	Serie B	Average	Error					Light intensity (%)	Serie A	Serie B	Average	Error		Error = standard deviation
	0	0	0	0	0					0	0	0	0	0
	1	7.45068	8.23438	7.84253	0.55416					1	0.218815	0.221154	0.219985	0.00165357
	5	16.4877	17.3487	16.9182	0.60884					5	0.552749	0.580068	0.566408	0.0193176
	10	21.8706	23.1745	22.5226	0.922035					10	0.76308	0.727509	0.745295	0.0251523
	25	34.1412	32.5321	33.3366	1.1378					25	1.39256	1.30573	1.34914	0.061394
	50	36.0884	35.5045	35.7965	0.4129					50	2.58067	2.42231	2.50149	0.111974

## Sheet: Supp Figure 5
	Supplementary Figure 5
	[oxidized sites] (µM) - INDIVIDUAL REPLICATES
			Time (min)
	Exp ID		20	40	60	80	100	120
	Avicel (1)	serie A	140.797	130.948	147.606	141.349	145.226	130.496
		serie B	162.072	154.708	166.594	152.015	154.845	133.244
	Avicel + AscA (2)	serie A	146.921	165.75	179.898	148.566	148.347	143.612
		serie B	155.017	155.085	162.003	135.827	141.547	156.949
	Avicel + LPMO (3)	serie A	204.903	198.242	182.343	245.02	282.042	338.984
		serie B	204.328	187.652	185.399	254.475	298.761	339.434
	Avicel + LPMO + AscA (4)	serie A	136.71	129.396	118.095	216.053	227.993	214.524
		serie B	146.294	141.375	150.004	258.016	262.801	253.782
		[oxidized sites] (µM) - AVERAGES AND ERRORS								Error = standard deviation
			Time (min)
	Exp ID		20	40	60	80	100	120
	Avicel (1)	Average	162.13	157.895	161.493	146.682	150.035	131.87
		Error	27.371	25.0836	22.6132	7.54184	6.80229	1.94307
		Rel. Error (%)	16.8821	15.8863	14.0026	5.14162	4.53379	1.47348
	Avicel + AscA (2)	Average	162.13	157.895	161.493	142.196	144.947	150.281
		Error	27.371	25.0836	22.6132	9.00752	4.80884	9.43109
		Rel. Error (%)	16.8821	15.8863	14.0026	6.33457	3.31765	6.27565
	Avicel + LPMO (3)	Average	162.13	157.895	161.493	249.748	290.402	339.209
		Error	27.371	25.0836	22.6132	6.68568	11.8221	0.318464
		Rel. Error (%)	16.8821	15.8863	14.0026	2.67697	4.07095	0.0938843
	Avicel + LPMO + AscA (4)	Average	162.13	157.895	161.493	237.034	245.397	234.153
		Error	27.371	25.0836	22.6132	29.6721	24.613	27.7596
		Rel. Error (%)	16.8821	15.8863	14.0026	12.5181	10.0299	11.8553
	Relative activity as % of amound of oxidized products after 60 min
		Time
	Exp ID	20	40	60	80	100	120
	1	100.395	97.7719	100	90.8291	92.9054	81.6568
	2	100.395	97.7719	100	88.0512	89.7546	93.0572
	3	100.395	97.7719	100	154.65	179.823	210.046
	4	100.395	97.7719	100	146.777	151.955	144.993
	Standard deviation (%)
		Time
	Exp ID	20	40	60	80	100	120
	1	16.9488	15.5323	14.0026	4.67008	4.21214	1.20319
	2	16.9488	15.5323	14.0026	5.57766	2.97774	5.83995
	3	16.9488	15.5323	14.0026	4.13992	7.32053	0.1972
	4	16.9488	15.5323	14.0026	18.3736	15.2409	17.1894

## Sheet: Supp Figure 7
	Supplementary Figure 7
	[Oxidized sites] (µM)
	[SOD] (nM)	Time (min)
		30	60	120	180
	0	29.0296	48.2614	86.9636	131.706
	100	83.5458	140.987	206.314	215.454
	500	72.911	79.9734	80.6127	76.8917
	1000	41.2744	45.4643	45.9529	45.4813

[truncated: 5 more sheets: Supp Figure 8, Supp Figure 9, Supp Figure 10, Supp Figure 11, Supp Table 1]
